# Supplementary material for: Modelling non‐linear psychological processes: Reviewing and evaluating non‐parametric approaches and their applicability to intensive longitudinal data
Source: Br J Math Stat Psychol. 2025 May 30;79(2):263–93. doi: 10.1111/bmsp.12397 (PMC13067992; doi:10.1111/bmsp.12397)
Supplement: Supplementary file 1 — Appendix S1 [file BMSP-79-263-s001.zip]

Archive with 44 entries (40 files):
- R/._wordcount_selection.tex
- R/analysis.R
- R/data/
- R/data/combined_data_06_02_2025_21_17.Rdata
- R/data/combined_results_06_02_2025_21_17.Rdata
- R/data/old_data/
- R/data/old_data/pilot_data_09_09_2024_01_47.Rdata
- R/data/old_data/pilot_data_10_09_2024_14_31.Rdata
- R/data/old_data/pilot_data_11_09_2024_18_39.Rdata
- R/data/old_data/pilot_results_09_09_2024_01_47.Rdata
- R/data/old_data/pilot_results_10_09_2024_14_31.Rdata
- R/data/old_data/pilot_results_11_09_2024_18_39.Rdata
- R/data/temp.Rdata
- R/demonstration.R
- R/exemplar_plot.R
- R/gpl-3.0.txt
- R/helper/
- R/helper/._wordcount_selection.tex
- R/helper/classes.R
- R/helper/dynm_methods.R
- R/helper/functions.R
- R/helper/gam_methods.R
- R/helper/gp_methods.R
- R/helper/locpol_methods.R
- R/helper/poly_methods.R
- R/helper/poly_orth_methods.R
- R/helper/simple_methods.R
- R/method_illustration.R
- R/README.txt
- R/restart_simulation.R
- R/sessionInfo.txt
- R/simulation.R
- R/stan_files/
- R/stan_files/._wordcount_selection.tex
- R/stan_files/gp
- R/stan_files/gp.stan
- R/stan_files/gp_alpha
- R/stan_files/gp_alpha.stan
- R/stan_files/gp_matern.stan
- R/stan_files/gp_plot.stan
- R/stan_files/gp_prior
- R/stan_files/gp_prior.stan
- R/stan_files/gp_rho
- R/stan_files/gp_rho.stan
